# Supplementary material for: Rethinking 3R strategies: Digging deeper into AnimalTestInfo promotes transparency in in vivo biomedical research
Source: PLoS Biol. 2017 Dec 14;15(12):e2003217. doi: 10.1371/journal.pbio.2003217 (PMC5730105; doi:10.1371/journal.pbio.2003217)
Supplement: S1 Data — (XLSX) [file pbio.2003217.s008.xlsx]

## Sheet: Fig. 1
Fig. 1. Target group proportions of all NTSs.
All duly completed NTSs submitted in 2014 (n = 2,328) and in 2015 (n = 2,970) assigned either to the six target groups or to ‘no classification’.
2014				2015
Target group	NTS [n]	[%]		Target group	NTS [n]	[%]
patients	1889	81.1426		patients	2361	79.4949
pure basic research	109	4.68213		pure basic research	212	7.13805
consumers	25	1.07388		consumers	27	0.909091
farm and domestic animals	93	3.99485		farm and domestic animals	124	4.17508
laboratory animals	13	0.558419		laboratory animals	21	0.707071
wild animals	53	2.27663		wild animals	98	3.29966
no classification	146	6.27148		no classification	127	4.27609
Sum	2328			Sum	2970

## Sheet: Fig. 2
Fig. 2. Assignment of NTSs to ICD-10 chapters.
1,873 NTS in 2014 (inner ring) and 2,319 in 2015 (outer ring) classified as target group ‘patients’ were allocated to one of the 22 ICD-10 chapters (abbreviated titles of categories and percentages are indicated in brackets).
Note, NTS with 10,000 animals or more are excluded; chapter labels are abridgements.
2014					2015
ICD-10 chapters	NTS [n]	[%]			ICD-10 chapters	NTS [n]	[%]
I (Infectious, 8% in 2014 - 6% in 2015)	156	8.32888			I (infectious)	144	6.20957
II (Neoplasms, 22% - 23%)	419	22.3705			II (neoplasms)	533	22.984
III (Blood, 1% - 1%)	28	1.49493			III (blood)	22	0.948685
IV (Endocrine, metabolic, 7% - 5%)	128	6.83396			IV (endocrine, metabolic)	120	5.17464
V (Mental, behavioural, 3% - 3%)	53	2.82968			V (mental, behavioural)	74	3.19103
VI (Nervous system, 10% - 10%)	186	9.93059			VI (nervous system)	240	10.3493
VII (Eye, 1% - 2%)	26	1.38815			VII (eye)	37	1.59552
VIII (Ear, 1% - 1%)	13	0.694074			VIII (ear)	14	0.603708
IX (Circulatory system, 13% - 13%)	236	12.6001			IX (circulatory system)	302	13.0229
X (Respiratory system, 4% - 3%)	68	3.63054			X (respiratory system)	77	3.3204
XI (Digestive system, 4% - 5%)	79	4.21783			XI (digestive system)	117	5.04528
XII (Skin, 2% - 1%)	32	1.70849			XII (skin)	32	1.37991
XIII (Musculoskeletal system, 4% - 3%)	77	4.11105			XIII (musculoskeletal system)	78	3.36352
XIV (Genitourinary system, 3% - 4%)	64	3.41698			XIV (genitourinary system)	86	3.7085
XV (Pregnancy, 0% - <1%)	0	0			XV (pregnancy)	3	0.129366
XVI (Perinatal, <1% - 1%)	5	0.266951			XVI (perinatal)	19	0.819319
XVII (Malformations, 1% - 1%)	21	1.1212			XVII (malformations)	30	1.29366
XVIII (Symptoms, signs, 2% - 2%)	38	2.02883			XVIII (symptoms, signs)	44	1.89737
XIX (Injury, poisoning, 5% - 6%)	92	4.91191			XIX (injury, poisoning)	149	6.42518
XX (External causes of morbidity, <1% - <1%)	1	0.0533903			XX (external causes)	3	0.129366
XXI (Factors influencing health status, 1% - 1%)	14	0.747464			XXI (factors)	22	0.948685
XXII (Special purposes, 0% - <1%)	0	0			XXII (special purposes)	2	0.0862441
Multiple chapters (7% - 7%)	137	7.31447			multiple chapters	171	7.37387
Sum	1873				Sum	2319

## Sheet: Fig. 3
Fig. 3. Assignment of NTS to blocks of three-character categories for selected ICD-10 chapters.
(A) for ICD-10 chapter II Neoplasms, 419 NTS in 2014 and 533 NTS in 2015
(B) for chapter IX Diseases of the circulatory system 302 (2015) NTS
(C) for chapter VI Diseases of the nervous system 240 (2015) NTS allocated to blocks of three-character categories
Blocks of three-character categories for…
(A)				(A)				(B)				©
ICD-10 II				ICD-10 II				ICD-10 IX				ICD-10 VI, 2015
2014	NTS [n]	[%]		2015	NTS [n]	[%]		2015	NTS [n]	[%]		2015	NTS [n]	[%]
C00-C14 (Lip, oral, pharynx, 0% in 2014 - 1% in 2015)	0	0		C00-C14 (lip, oral, pharynx)	3	0.562852		I00-I02 (Acute rheumatic fever)	0	0		G00-G09 (Inflammatory CNS)	2	0.833333
C15-C26 (Digestive organs, 20% - 20%)	84	20.0477		C15-C26 (digestive organs)	106	19.8874		I05-I09 (chronic rheumatic heart)	0	0		G10-G14 (Systemic atrophies CNS)	36	15
C30-C39 (Respiratory organs, 3% - 5%)	11	2.6253		C30-C39 (respiratory organs)	24	4.50281		I10-I15 (Hypertensive)	15	4.96689		G20-G26 (Extrapyramidal)	30	12.5
C40-C41 (Bone, 1% - <1%)	5	1.19332		C40-C41 (bone)	1	0.187617		I20-I25 (Ischaemic heart)	35	11.5894		G30-G32 (Other degenerative)	47	19.5833
C43-C44 (Skin, 5% - 4%)	22	5.2506		C43-C44 (skin)	20	3.75235		I26-I28 (Pulmonary heart)	4	1.3245		G35-G37 (Demyelinating CNS)	59	24.5833
C45-C49 (Mesothelial, <1% - <1%)	2	0.477327		C45-C49 (mesothelial)	2	0.375235		I30-I52 (Other forms)	97	32.1192		G40-G47 (Episodic, paroxysmal)	26	10.8333
C50-C50 (Breast, 5% - 3%)	22	5.2506		C50-C50 (breast)	18	3.37711		I60-I69 (Cerebrovascular)	53	17.5497		G50-G59 (Nerve, nerve root, plexus)	4	1.66667
C51-C58 (Female genital, <1% - <1%)	2	0.477327		C51-C58 (female genital)	2	0.375235		I70-I79 (Arteries, arterioles)	54	17.8808		G60-G64 (Polyneuropathic, other)	11	4.58333
C60-C63 (Male genital, 2% - 3%)	8	1.90931		C60-C63 (male genital)	14	2.62664		I80-I89 (Veins, lymphatic vessels)	6	1.98675		G70-G73 (Myoneural junction)	3	1.25
C64-C68 (Urinary, <1% - 1%)	2	0.477327		C64-C68 (urinary tract)	4	0.750469		I95-I99 (Other disorders CS)	14	4.63576		G80-G83 (Cerebral palsy, other)	1	0.416667
C69-C72 (Eye, brain, 9% - 8%)	39	9.30788		C69-C72 (eye, brain)	41	7.69231		Multiple	24	7.94702		G90-G99 (Other disorders NS)	9	3.75
C73-C75 (Thyroid, 1% - 1%)	3	0.71599		C73-C75 (thyroid)	3	0.562852						Multiple	12	5
C76-C80 (Unspecified site, 35% - 30%)	147	35.0835		C76-C80 (unspecified sites)	162	30.394
C81-C96 (Lymphoid, haematopoietic, 17% - 19%)	72	17.1838		C81-C96 (lymphoid, haematopoietic)	103	19.3246
Multiple (0% - 4%)	0	0		multiple	20	3.75235
D10-D48 (Benign, unknown, 0% - 2%)	0	0		D10-D48 (benign, unknown behaviour)	10	1.87617
Sum	419			Sum	533			Sum	302			Sum	240

## Sheet: Fig. 4
Fig. 4. Distribution of the numbers of animals notified per NTS for nine ICD-10 blocks of three-character categories.
Animal numbers were derived from NTSs mentioning experiments with mice.
Animal numbers
	ICD-10 II Neoplasm				ICD-10 VI Nervous system				ICD-10 IX Circulatory system
	C15-C26	C69-C72	C81-C96		G10-G14	G30-G32	G35-G37		I30-I52	I60-I69	I70-I79
	160	3000	735		8304	949	920		150	110	134
	1427	800	1656		912	3250	180		480	864	765
	208	1160	319		770	540	840		425	300	720
	54	1138	112		6575	320	1808		942	936	1320
	6250	480	1396		1779	80	120		150	216	856
	320	156	781		159	1058	392		392	268	80
	162	280	232		1400	48	600		14	735	300
	870	150	1085		450	216	2422		132	704	1630
	76	154	660		1864	504	805		780	820	467
	1349	406	180		4000	1354	336		1682	1828	1165
	988	143	170		2100	1191	700		1312	666	96
	552	266	240		700	6500	1371		242	60	1809
	200	74	1458		768	352	828		68	1332	1692
	207	229	1050		290	403	442		3000	391	1679
	40	1116	1500		686	540	495		1728	60	2372
	168	130	168		554	6755	1800		572	163	612
	378	422	1767		965	360	4396		363	104	484
	180	1107	5171		2257	5489	470		180	880	192
	325	404	1260		348	24	525		504	3511	168
	105	224	1672		4000	1050	960		640	313	979
	1000	20	1296		30	468	164		955	160	72
	510	428	576		80	1784	2521		275	800	600
	292	340	1029		3528	1110	480		692	52	390
	1880	1533	171		512	126	375		750	522	48
	104	1395	1946		320	220	2038		460	800	280
	648	80	832		640	916	28		520	1260	84
	476	1200	105		1104	500	3310		346	399	2575
	689	30	916		4632	162	488		36	720	706
	516	936	805		3336	360	2214		240	50	600
	576	108	438			808	4030		990	396	670
	144	904	5500			981	2324		1358	876	440
	2260	76	576			520	144		120	625	968
	240	70	140			2228	480		756	140	530
	88	975	2870			126	216		317	572	72
	7950	720	720			376	300		470	543	300
	500	886	680			798	450		1500	12	1105
	1176	72	450			43	240		544	264	507
	156	1550	1428			2482	468		416	580	80
	10		493			277	397		96	380	472
	1050		4499			584	5282		174		160
	519		3646				1034		1648		340
	2604		5125				36		2643
	96		4500				1426		904
	300		750				1200		4992
	565		1745				550		180
	59		372				1297		128
	1408		1314				924		64
	1311		946				106		486
	7800		70				110		36
	360		878				682		72
	896		1034				3023		246
	174		540				1080		954
	32		300				176		288
	1020		1094						1436
	660		95						60
	353		550						360
	400		250						2580
	305		522						396
	1625		140						1672
	240		2536						40
	516		425						3228
	384		1419						1792
	1280		440						1300
	80		7172						5264
	2316		736						2400
	3810		50						1355
	35		1649						8314
	1380		7390						1275
	863		300						637
	196		175						325
	320		200
	660		1992
	20		680
	234		2250
	2268		660
	252		952
	6100		1239
	470		810
	301
	492
	2886
	1080
	583
	150
	1134
	518
	72
	7000
	363
	5066
	672
	300
	3640
	336
	324
	80
	462
Sum	101654	23162	102028		53063	45852	58003		69846	23412	28519
N	98	39	79		30	41	54		71	40	42
Median	470	405	793		912	530	600		495	522	507

## Sheet: S1 Fig.
S1 Fig. Target group proportion of animals.
Distribution of animal numbers of all NTSs obtained in 2014 (2,816,636 animals) and 2015 (5,056,139 animals), including the data those NTSs that foresee 10,000 or more animals in a single project application.
2014				2015
Target group	Animals [n]	[%]		Target group	Animals [n]	[%]
patients	1883116	66.8569		patients	2971632	58.7728
pure basic research	172493	6.12408		pure basic research	614216	12.1479
consumers	29470	1.04628		consumers	20754	0.410471
farm and domestic animals	23249	0.825417		farm and domestic animals	45350	0.896929
laboratory animals	7353	0.261056		laboratory animals	18440	0.364705
wild animals	43929	1.55963		wild animals	597411	11.8156
no classification	657026	23.3266		no classification	788336	15.5917
Sum	2816636			Sum	5056139

## Sheet: S2 Fig.
S2 Fig. Target group proportion of animals for NTSs with 10,000 animals or more.
Distribution of authorised animals over target groups only of those 103 NTS (29 in 2014 and 74 in 2015) that notify the use of 10,000 animals or more in one project.
2014				2015
Target group	Animals [n]	[%]		Target group	Animals [n]	[%]
patients	287807	32.6713		patients	897976	36.3384
pure basic research	75300	8.5479		pure basic research	388765	15.7322
consumers	0	0		consumers	0	0
farm and domestic animals	0	0		farm and domestic animals	0	0
laboratory animals	0	0		laboratory animals	0	0
wild animals	13598	1.54362		wild animals	521637	21.1091
no classification	504213	57.2372		no classification	662770	26.8203
Sum	880918			Sum	2471148

## Sheet: S3 Fig.
S3 Fig. Target group proportion of animals for NTS notifying less than 10,000 animals.
Assignment of authorised animals as notified in NTS in 2014 (1,935,718 animals) and 2015 (2,584,991 animals) to target groups related to envisaged research.
2014				2015
Target group	Animals [n]	[%]		Target group	Animals [n]	[%]
patients	1595309	82.4143		patients	2073656	80.2191
pure basic research	97193	5.02103		pure basic research	225451	8.72154
consumers	29470	1.52243		consumers	20754	0.802865
farm and domestic animals	23249	1.20105		farm and domestic animals	45350	1.75436
laboratory animals	7353	0.379859		laboratory animals	18440	0.713349
wild animals	30331	1.56691		wild animals	75774	2.93131
no classification	152813	7.89438		no classification	125566	4.8575
Sum	1935718			Sum	2584991

## Sheet: S4 Fig.
S4 Fig. Animal numbers per ICD-10 chapter.
1,595,309 animals in 2014 (inner ring) and 2,073,656 animals in 2015 (outer ring) notified in NTSs of target group ‘patients’ allocated to the 22 ICD-10 chapters (abbreviated titles of categories and percentages are indicated in brackets). Note, NTS with 10,000 animals or more are excluded.
2014				2015
ICD-10 chapters	Animals [n]	[%]		ICD-10 chapters	Animals [n]	[%]
I (Infectious, 8% in 2014 - 8% in 2015)	132140	8.28303		I (infectious)	164543	7.93492
II (Neoplasms, 27% - 26%)	432086	27.0848		II (neoplasms)	539011	25.9933
III (Blood, 2% - 2%)	27104	1.69898		III (blood)	36587	1.76437
IV (Endocrine, metabolic, 6% - 5%)	92907	5.82376		IV (endocrine, metabolic)	102146	4.92589
V (Mental, behavioural, 3% - 2%)	43183	2.70687		V (mental, behavioural)	42613	2.05497
VI (Nervous system, 12% - 13%)	195479	12.2534		VI (nervous system)	269450	12.994
VII (Eye, 1% - 2%)	13132	0.823163		VII (eye)	35091	1.69223
VIII (Ear, <1% - <1%)	6073	0.380679		VIII (ear)	9210	0.444143
IX (Circulatory system, 8% - 11%)	125826	7.88725		IX (circulatory system)	224988	10.8498
X (Respiratory system, 2% - 3%)	37846	2.37233		X (respiratory system)	60498	2.91746
XI (Digestive system, 3% - 4%)	54861	3.43889		XI (digestive system)	86659	4.17904
XII (Skin, 2% - 1%)	33334	2.0895		XII (skin)	19652	0.947698
XIII (Musculoskeletal system, 4% - 2%)	56324	3.5306		XIII (musculoskeletal system)	51613	2.48899
XIV (Genitourinary system, 3% - 3%)	52107	3.26626		XIV (genitourinary system)	63184	3.04699
XV (Pregnancy, 0% - <1%)	0	0		XV (pregnancy)	1854	0.0894073
XVI (Perinatal, <1% - 1%)	6529	0.409262		XVI (perinatal)	22926	1.10558
XVII (Malformations, 1% - 3%)	8639	0.541525		XVII (malformations)	57541	2.77486
XVIII (Symptoms, signs, 3% - 2%)	53460	3.35107		XVIII (symptoms, signs)	41314	1.99233
XIX (Injury, poisoning, 2% - 3%)	34401	2.15638		XIX (injury, poisoning)	70208	3.38571
XX (External causes of morbidity, <1% - <1%)	230	0.0144173		XX (external causes)	384	0.018518
XXI (Factors influencing health status, <1% - 1%)	3964	0.248479		XXI (factors)	11250	0.54252
XXII (Special purposes, 0% - <1%)	0	0		XXII (special purposes)	2940	0.141779
Multiple chapters (12% - 8%)	185684	11.6394		multiple chapters	159994	7.71555
Sum	1595309			Sum	2073656
